# Supplementary material for: Machine learning unveils an immune-related DNA methylation profile in germline DNA from breast cancer patients
Source: Clin Epigenetics. 2024 May 15;16:66. doi: 10.1186/s13148-024-01674-2 (PMC11094860; doi:10.1186/s13148-024-01674-2)
Supplement: Supplementary file 2 — Additional file 2: Table S1. 51 CpGs of the selected methylation profile identified using the MethylationEPIC array. Table S2. Linear regression models using CpGs from the 51 CpGs of the selected methylation profile can predict cell-type composition. [file 13148_2024_1674_MOESM2_ESM.xls]

## Sheet: S1
Supplementary Table S1. 51 CpGs of the selected methylation profile identified using the MethylationEPIC array.
CpG	Loci (hg38)	Gene	Present in HumanMethylation450
cg15015996	chr1:3466001	ARHGEF16	Yes
cg07586026	chr1:12540199		Yes
cg22213391	chr1:200891409	C1orf106	No
cg25974355	chr1:81799967	LPHN2	Yes
cg12743489	chr1:155173573	TRIM46, KRTCAP2	No
cg05299572	chr1:151047450	C1orf56, BNIPL	No
cg20608032	chr1:2923675		Yes
cg07367601	chr1:234978595		Yes
cg07807219	chr1:163319625	RP11-267N12.3, NUF2	Yes
cg05790380	chr1:3227645		Yes
cg06507987	chr1:27360277	MAP3K6	Yes
cg24503957	chr2:37311992	PRKD3	Yes
cg09681910	chr3:195111032	XXYLT1	No
cg14535274	chr3:121432339		Yes
cg08399422	chr4:5620382	EVC2	No
cg02265748	chr5:139415279	DNAJC18	No
cg27024081	chr5:146182847	LARS	No
cg27578275	chr5:170269688		No
cg02727079	chr6:17985936	KIF13A	Yes
cg18745690	chr7:100156604	C7orf43	No
cg26967829	chr8:41297459	U6	No
cg00753112	chr8:135581058	KHDRBS3	No
cg01667219	chr10:22655640	PIP4K2A	No
cg00554833	chr10:49312041	C10orf71	No
cg23701943	chr10:98251812	RP11-34A14.3	No
cg23462236	chr10:102649170	TRIM8	No
cg25483734	chr11:67681502	ALDH3B2	No
cg25118469	chr11:82845996	PRCP	No
cg21477985	chr12:56338643	IL23A	Yes
cg23523623	chr12:111395668	RP3-473L9.4	No
cg11207300	chr12:95473414	METAP2	Yes
cg06152215	chr12:123937712	CCDC92	Yes
cg19147241	chr14:96520090	PAPOLA	No
cg10956275	chr14:74667888	KIAA0317	No
cg05333719	chr15:74629118	CLK3	No
cg08282819	chr16:27426579	IL21R	Yes
cg10826808	chr16:30586506	ZNF785, RP11-146F11.5	No
cg12743594	chr16:89858467	SPIRE2	No
cg15138339	chr17:42563204	COASY	Yes
cg15601264	chr17:56787336		Yes
cg07433769	chr18:13620828	C18orf1	Yes
cg04095527	chr18:69786953		No
cg24976802	chr18:31447651	DSG3	No
cg08902698	chr19:1271175		Yes
cg07771859	chr19:9423329	ZNF266	No
cg24890964	chr20:37525240	BLCAP	Yes
cg26652971	chr20:59119617		No
cg10334035	chr20:48812855		No
cg16054907	chr22:50267636	MAPK11	Yes
cg00752713	chrX:41138767		No
cg09475041	chrX:139530577	F9	Yes

## Sheet: S2
Supplementary Table S2. Linear regression models using CpGs from the 51 CpGs of the selected methylation profile can predict cell-type composition.
Cell type	Variable	Estimate	Standard error	Statistic	p-value	FDR-adjusted p-value
CD8T	(Intercept)	0.0699916	0.019893	3.51839	0.000473059	0.000851506
	`chr12:132847635-132847637`	-0.0266498	0.00344905	-7.72672	5.91999e-14	5.32799e-13
	`chr1:163319625-163319627`	0.027272	0.00506794	5.38128	1.13033e-07	3.39098e-07
	`chr1:151833158-151833160`	-0.0400809	0.00578861	-6.92409	1.32782e-11	5.97518e-11
	`chr16:11977966-11977968`	0.0143809	0.00431181	3.33524	0.000914438	0.00102874
	`chr19:49106631-49106633`	0.0107656	0.00320726	3.35662	0.000848012	0.00102874
	`chr18:13620828-13620830`	0.0133984	0.0040162	3.3361	0.000911692	0.00102874
	`chr14:96520090-96520092`	-0.0156265	0.00378173	-4.13211	4.20231e-05	9.4552e-05
	`chr1:48869530-48869532`	-0.00849869	0.00319492	-2.66006	0.00805904	0.00805904
CD4T	(Intercept)	0.175911	0.0259705	6.7735	3.52746e-11	5.64393e-10
	`chr17:56787336-56787338`	0.020894	0.0036959	5.65329	2.64367e-08	1.05747e-07
	`chr5:170267346-170267348`	-0.0226645	0.00474498	-4.77652	2.3445e-06	6.252e-06
	`chr11:59158404-59158406`	0.015872	0.00361645	4.38882	1.39011e-05	3.17739e-05
	`chr3:71131708-71131710`	-0.0201706	0.0030937	-6.51989	1.71733e-10	1.37387e-09
	`chr1:12540199-12540201`	0.0188224	0.00520196	3.61833	0.000326537	0.000522459
	`chr11:67440128-67440130`	-0.0420401	0.00663046	-6.34044	5.11108e-10	2.72591e-09
	`chr19:8490642-8490644`	0.0256837	0.00516203	4.97551	8.95491e-07	2.86557e-06
	`chr12:104753176-104753178`	0.00884553	0.00218334	4.05138	5.89837e-05	0.000117967
	`chr22:30635057-30635059`	0.0116043	0.0032906	3.52651	0.000459683	0.000668629
	`chr1:163319625-163319627`	0.0179931	0.00547881	3.28413	0.00109439	0.00145919
	`chr1:48869530-48869532`	0.0101908	0.00333807	3.0529	0.00238657	0.00272751
	`chr1:18110475-18110477`	0.0120329	0.00372191	3.23299	0.00130558	0.00160686
	`chr10:22655640-22655642`	-0.0118218	0.00309051	-3.82518	0.000147139	0.00026158
	`chr5:62310849-62310851`	0.0147263	0.00502475	2.93076	0.00353549	0.00377118
	`chr14:96520090-96520092`	0.0105529	0.00380287	2.77498	0.0057264	0.0057264
NK	(Intercept)	0.149958	0.0226585	6.61817	9.35337e-11	3.74135e-10
	`chr11:45693921-45693923`	-0.0337792	0.00560509	-6.02652	3.2458e-09	1.03866e-08
	`chr12:122029273-122029275`	-0.0296728	0.00386697	-7.6734	8.78651e-14	7.02921e-13
	`chr3:71131708-71131710`	0.00996927	0.0033479	2.97776	0.00304396	0.00348789
	`chr16:31331427-31331429`	0.0199799	0.00276128	7.23574	1.74396e-12	9.30114e-12
	`chr1:67336877-67336879`	-0.0186592	0.00395159	-4.72193	3.03542e-06	6.07085e-06
	`chr11:67440128-67440130`	0.0496847	0.00641654	7.74323	5.38756e-14	7.02921e-13
	`chr5:170267346-170267348`	-0.0310929	0.00551231	-5.64062	2.83332e-08	7.55551e-08
	`chr12:132847635-132847637`	0.0219275	0.00445019	4.92731	1.13403e-06	2.59207e-06
	`chr10:22655640-22655642`	-0.0103429	0.0035337	-2.92692	0.00357862	0.00381719
	`chr22:30635057-30635059`	-0.0114841	0.00330398	-3.47584	0.000553401	0.000804948
	`chr11:59158404-59158406`	0.0129731	0.00392709	3.30348	0.00102308	0.00136411
	`chr20:48812855-48812857`	-0.0152844	0.00397962	-3.84066	0.000138408	0.000246059
	`chr19:49106631-49106633`	0.0143933	0.00384228	3.74604	0.00020049	0.000320784
	`chr11:17269133-17269135`	-0.0151669	0.00509478	-2.97695	0.00305191	0.00348789
	`chr14:96520090-96520092`	0.0108011	0.00417879	2.58473	0.0100265	0.0100265
Bcell	(Intercept)	0.115703	0.0130831	8.84376	1.54404e-17	9.26421e-17
	`chr18:13620828-13620830`	-0.0721792	0.00278185	-25.9464	5.09973e-95	6.11968e-94
	`chr19:8490642-8490644`	0.0213767	0.00331298	6.4524	2.57908e-10	1.03163e-09
	`chr12:122029273-122029275`	-0.00854094	0.00188645	-4.52753	7.44856e-06	1.48971e-05
	`chr12:104753176-104753178`	0.0050069	0.00135383	3.69833	0.000240764	0.000321018
	`chr2:113005169-113005171`	0.0119121	0.0022769	5.23173	2.46374e-07	7.39122e-07
	`chr4:40185842-40185844`	-0.00850272	0.00191317	-4.44431	1.08416e-05	1.85855e-05
	`chr20:59119617-59119619`	-0.00303205	0.000744378	-4.07327	5.38014e-05	8.07021e-05
	`chr19:9423329-9423331`	0.00646901	0.00179539	3.60312	0.000345489	0.000414587
	`chr11:57408787-57408789`	-0.0110346	0.00336075	-3.28339	0.00109663	0.00109663
	`chr7:100156604-100156606`	0.0226872	0.0049031	4.62711	4.71697e-06	1.13207e-05
	`chr3:71131708-71131710`	-0.00500972	0.00143218	-3.49796	0.00051014	0.000556516
Mono	(Intercept)	0.127928	0.0141758	9.02438	3.70629e-18	3.33566e-17
	`chr2:113005169-113005171`	-0.0232123	0.00367549	-6.31544	5.87728e-10	1.32239e-09
	`chr12:122029273-122029275`	0.0172677	0.0026935	6.41086	3.305e-10	9.91501e-10
	`chr14:74667888-74667890`	-0.00988477	0.00270141	-3.65911	0.000279491	0.000419236
	`chr19:4841285-4841287`	-0.0292185	0.00449557	-6.49939	1.92533e-10	8.66397e-10
	`chr16:2083031-2083033`	0.0256759	0.00633518	4.0529	5.84973e-05	0.000105295
	`chr11:67440128-67440130`	0.0179517	0.00520198	3.45094	0.000605077	0.000777957
	`chr19:49106631-49106633`	-0.00981007	0.00320369	-3.06212	0.00231399	0.00260324
	`chr14:96520090-96520092`	0.0110475	0.00376868	2.93141	0.00352603	0.00352603
Gran	(Intercept)	0.563234	0.0551511	10.2126	2.37007e-22	2.60708e-21
	`chr11:59158404-59158406`	-0.0428921	0.00643212	-6.66843	6.91215e-11	5.06891e-10
	`chr1:67336877-67336879`	0.0234965	0.00614755	3.82209	0.000149152	0.000273445
	`chr1:12540199-12540201`	-0.0403554	0.00888819	-4.54033	7.05795e-06	1.94093e-05
	`chr1:163319625-163319627`	-0.0533191	0.00932113	-5.72024	1.84107e-08	8.10069e-08
	`chr18:13620828-13620830`	0.070788	0.00688256	10.2851	1.2755e-22	2.60708e-21
	`chr5:170267346-170267348`	0.0496673	0.00884432	5.61573	3.26418e-08	1.19687e-07
	`chr19:49106631-49106633`	-0.0230339	0.0062975	-3.65762	0.0002818	0.000442829
	`chr11:45693921-45693923`	0.0258565	0.00894294	2.89128	0.00400517	0.00463757
	`chr19:8490642-8490644`	-0.0458766	0.00892303	-5.14137	3.9318e-07	1.23571e-06
	`chr12:122029273-122029275`	0.0380232	0.00604743	6.28749	7.08143e-10	3.89478e-09
	`chr17:56787336-56787338`	-0.0238362	0.00547336	-4.35495	1.61792e-05	3.56819e-05
	`chr2:113005169-113005171`	0.0194243	0.00650566	2.98575	0.0029686	0.00398226
	`chr12:104753176-104753178`	-0.0162586	0.00373384	-4.35439	1.6219e-05	3.56819e-05
	`chr19:9423329-9423331`	-0.0181883	0.00487548	-3.73057	0.000213124	0.000360671
	`chr14:74667888-74667890`	0.0131715	0.00464412	2.83618	0.00475238	0.00522762
	`chr21:28992574-28992576`	0.024703	0.00830481	2.97455	0.0030772	0.00398226
	`chr3:71131708-71131710`	0.0215108	0.00497528	4.32354	1.85667e-05	3.71334e-05
	`chr10:22655640-22655642`	0.0168059	0.00544451	3.08675	0.00213676	0.00313391
	`chr11:17269133-17269135`	0.0230071	0.00787465	2.92167	0.0036404	0.00444938
	`chr11:67440128-67440130`	-0.0285484	0.0109145	-2.61564	0.00917743	0.00961445
	`chr16:2083031-2083033`	-0.0283884	0.0110467	-2.56986	0.010465	0.010465
